# Supplementary material for: Identifying Predictors for the Acquisition of Tolerance to Cow’s Milk Protein in Infants with Food Protein-Induced Allergic Proctocolitis (FPIAP): Multifactorial Analysis of Two Italian Cohorts
Source: Nutrients. 2025 Dec 27;18(1):95. doi: 10.3390/nu18010095 (PMC12787599; doi:10.3390/nu18010095)
Supplement: Supplementary file 1 [file nutrients-18-00095-s001.zip]

Archive with 1 entries (1 files):
- nutrients-4022127-supplementary.pdf
